# Supplementary material for: An immune suppressive tumor microenvironment in primary prostate cancer promotes tumor immune escape
Source: PLoS One. 2024 Nov 27;19(11):e0301943. doi: 10.1371/journal.pone.0301943 (PMC11602054; doi:10.1371/journal.pone.0301943)
Supplement: S1 Raw data — (XLS) [file pone.0301943.s002.xls]

## Sheet: Raw_Data
ID	FU_BCR	BCR	FU_Mets	Metastasis	PathGG1	PathGG2	PathGGS	PathT	PathT	PreOp_PSA		DOS	Age		Block	site	compartment	Primary Gl	SecondaryGl	Gl score	Grade 0=low <3, high=1, 3-5	Grade		ROI name		#_TumourCore_CD20+	CD20 TOTAL	Tumour_Core_Density_CD20+ (#/mm²)	CD20 DENSITY	ROI name	#_CD20+	Density_CD20+ (#/mm²)	ROI name		#_PD-L1_Positive	PD-L1 TOTAL	PD-L1+_Density (#/mm²)	PD-L1 DENSITY	#_PD-L1_CD8_Tumour	DUAL PD-L1/CD8 TOTAL	Density_PD-L1_CD8_Dual_Positive_(#/mm²)	DUAL PD-L1/CD8 DENSITY	ROI name	#_PD-L1+_Non_Tumour	#_PD-L1_CD8_Dual_Non_Tumour	PD-L1+_Density_Non_Tumour_(#/mm²)	PD-L1_CD8_Dual_Positive__Non_Tumour_(#/mm²)		ROI name
1	4.26667	1	158.2	1	3	4	7	pT3a	3	12.9		2004-06-24	60-70		1B	right apex	PZ	3	4	7	0	2		Tumour	1	48453	HI	497.016	HI	Non-tumour	14535	88.0709	Tumour																Tumour
2	45.2667	1	52.8	0	3	4	7	pT2a	2	10.2		2004-07-14	50-60		1F	left posterior	PZ	3	4	7	0	2		Tumour	1	766	LO	8.05814	LO	Non-tumour	1549	6.10815	Tumour	1	40059	HI	330.463	HI	817	HI	6.73977	HI	Benign/Stroma	98535	251	417.87	1.06445		Tumour
3	153	0	153	0	3	3	6	pT2c	2	4.2		2004-07-15	50-60		1F	Right posterior	PZ	3	3	6	0	1		Tumour	1	3677	LO	69.3978	LO	Non-tumour	40840	228.459	Tumour	1	14007	HI	235.871	HI	12	LO	0.202074	LO	Benign/Stroma	42976	102	180.442	0.428265		Tumour
4	2.83333	1	180.1	0	3	4	7	pT3a	3	9		2004-07-20	50-60		1J	Left posterior	PZ	3	4	7	0	2		Tumour	1	4666	LO	28.6533	LO	Non-tumour	9307	27.8996	Tumour	1	25918	HI	149.531	LO	2602	HI	15.0119	HI	Benign/Stroma	31926	911	134.825	3.84721		Tumour
5	171.7	0	171.7	0	3	3	6	pT2b	2	11.3		2004-07-22	60-70		1O	Right posterior	PZ	3	4	7	0	2		Tumour	1	5064	LO	223.196	HI	Non-tumour	29826	148.628	Tumour
6	128.333	0	128.333	0	3	3	6	pT2a	2	5.2		2004-07-29	50-60		1F	Left posterior	PZ	3	3	6	0	1		Tumour	1	10722	HI	379.869	HI	Non-tumour	14956	55.936	Tumour	1	2642	LO	156.702	HI	240	LO	14.2349	HI	Benign/Stroma	38507	2107	140.231	7.67306
7	81.2	0	81.2	0	4	3	7	pT3a	3	4.7		2004-08-04	70-80		1S	Left posterior	PZ	4	3	7	1	3		Tumour	1	4558	LO	212.412	HI	Non-tumour	38877	107.249	Tumour	1	12298	HI	149.066	LO	1054	HI	12.7757	HI	Benign/Stroma	34467	2522	150.896	11.0413
8	128.233	0	128.233	0	3	4	7	pT2c	2	5.6		2004-08-12	50-60		1R	Left posterior	PZ	3	4	7	0	2		Tumour	1	544	LO	65.8524	LO	Non-tumour	51136	198.12	Tumour
9	161.233	0	161.233	0	3	4	7	pT2a	2	3.6		2004-09-08	60-70		E	Right posterior	PZ	3	4	7	0	2		Tumour	1	4900	LO	158.778	HI	Non-tumour	51468	253.277	Tumour	1	7753	LO	186.826	HI	1175	HI	28.3142	HI	Benign/Stroma	30431	1806	136.549	8.10385
10	39.2667	1	124.2	0	4	3	7	pT3b	3	1.2		2004-09-23	60-70		1G	Right posterior	PZ	4	3	7	1	3		Tumour	1	10302	HI	46.8243	LO	Non-tumour	5941	36.9713	Tumour	1	23053	HI	159.698	HI	1338	HI	9.26891	HI	Benign/Stroma	35813	1664	179.209	8.3267		Tumour
11	56.3333	1	80.7	1	4	3	7	pT3a	3	12.7		2004-09-28	60-70		1J	Right posterior	PZ	4	3	7	1	3		Tumour	1	2168	LO	206.35	HI	Non-tumour	10814	64.5338	Tumour	1	35188	HI	159.901	HI	1177	HI	5.3485	HI	Benign/Stroma	28278	898	125.767	3.99387
12	158.7	0	158.7	0	3	4	7	pT2c	2	8.5		2005-10-05	60-70		1J	left mid post	PZ	4	5	9	1	5		Tumour	1	190048	HI	2108.88	HI	Non-tumour	105139	660.306	Tumour	1	19534	HI	170.078	HI	438	HI	3.81356	LO	Benign/Stroma	33596	2349	161.684	11.3048		Tumour
13	77.1667	0	77.1667	0	3	4	7	pT2c	2	3.28		2004-10-27	40-50		1F	Right posterior	PZ	3	4	7	0	2		Tumour	1	3152	LO	347.818	HI	Non-tumour	11689	65.7927	Tumour	1	36827	HI	173.318	HI	1410	HI	6.63585	HI	Benign/Stroma	20287	551	137.544	3.73574
14	138.833	0	138.833	0	3	4	7	pT2c	2	6.2		2004-11-30	50-60		1Q	Left posterior base	PZ	3	4	7	0	2		Tumour	1	875	LO	60.6308	LO	Non-tumour	5563	46.2663	Tumour	1	4815	LO	177.543	HI	1269	HI	46.7917	HI	Benign/Stroma	20787	524	153.322	3.86495
15	107.867	0	107.867	0	3	4	7	pT2c	2	7.8		2004-12-01	60-70		1I	Right posterior	PZ	3	4	7	0	2		Tumour	1	3702	LO	543.333	HI	Non-tumour	12053	135.137	Tumour	1	6481	LO	148.297	LO	354	LO	8.10015	HI	Benign/Stroma	47173	3776	143.152	11.4587
16	3	1	104.233	1	4	3	7	pT3a	3	2.6		2004-12-15	70-80		2E	right anterior TZ	PZ	4	3	7	1	3		Tumour	1	2837	LO	73.1719	LO	Non-tumour	15439	87.6518	Tumour	1	10841	HI	131.646	LO	604	HI	7.33456	HI	Benign/Stroma	33611	973	132.432	3.83375		Tumour
17	105.6	0	105.6	0	4	3	7	pT2c	2	5.3		2004-12-16	60-70		1V	Left lateral	PZ	3	3	6	0	2		Tumour	1	7656	HI	391.972	HI	Non-tumour	19178	61.7562	Tumour	1	6525	LO	154.381	HI	1196	HI	28.2972	HI	Benign/Stroma	32159	3947	160.948	19.7537
18	63.5333	0	63.5333	0	4	3	7	pT3a	3	4.8		2004-12-20	60-70		1L	right posterior	PZ	4	3	7	1	3		Tumour	1	1355	LO	108.81	HI	Non-tumour	26632	108.842	Tumour	1	25599	HI	174.958	HI	6053	HI	41.3696	HI	Benign/Stroma	24449	517	130.851	2.76698
19	175.067	0	175.067	0	3	4	7	pT2b	2	4.99		2005-01-18	60-70		2F	Right posterior	PZ	3	4	7	0	2		Tumour	1	4021	LO	272.68	HI	Non-tumour	4127	69.0397	Tumour	1	17769	HI	171.157	HI	2588	HI	24.9285	HI	Benign/Stroma	34481	1592	121.191	5.59541
20	157	0	157	0	3	4	7	pT2b	2	2.5		2005-01-26	60-70		1H	Right post	PZ	3	4	7	0	2		Tumour	1	367	LO	26.8817	LO	Non-tumour	4583	41.8258	Tumour	1	7742	LO	185.506	HI	141	LO	3.3785	LO	Benign/Stroma	36816	868	150.373	3.54531
21	119.5	0	119.5	0	3	4	7	pT2b	2	2.8		2005-01-31	50-60		1G	Right posterior	PZ	3	4	7	0	2		Tumour	1	1304	LO	113.941	HI	Non-tumour	34572	120.841	Tumour	1	7969	LO	179.968	HI	597	HI	13.4824	HI	Benign/Stroma	46322	1988	140.259	6.01948
22	21.7667	1	114.7	1	4	3	7	pT2a	2	2.4		2005-02-01	50-60		1L	Left posterior	PZ	4	3	7	1	3		Tumour	1	254	LO	35.7037	LO	Non-tumour	3272	22.2948	Tumour	1	17357	HI	178.061	HI	1589	HI	16.3011	HI	Benign/Stroma	30547	665	149.629	3.25739
23	146.133	0	146.133	0	3	4	7	pT2b	2	6.8		2005-03-09	60-70		1N	mid	PZ	3	4	7	0	2		Tumour	1	10379	HI	1585.48	HI	Non-tumour	7026	35.5144	Tumour	1	15397	HI	162.396	HI	405	LO	4.27165	LO	Benign/Stroma	33743	1298	148.497	5.71227
24	18.3333	1	36.4667	0	4	3	7	pT2b	2	7.7		2005-03-30	70-80		1J	Left postlat mid	PZ	4	3	7	1	3		Tumour	1	23977	HI	160.949	HI	Non-tumour	4813	37.1391	Tumour	1	12092	HI	128.464	LO	619	HI	6.57617	HI	Benign/Stroma	21010	471	122.001	2.73501		Tumour
25	87.3667	0	87.3667	0	4	3	7	pT2b	2	5		2005-04-11	70-80		Ik	mid	TZ	3	3	6	0	1		Tumour	1	165	LO	20.347	LO	Non-tumour	5842	31.1282	Tumour	1	5662	LO	189.892	HI	358	LO	12.0066	HI	Benign/Stroma	55150	1993	136.15	4.92015
26	14.8	1	47.2667	1	4	5	9	pT3a	3	4.4		2005-04-13	70-80		1B	Left apex	PZ	4	5	9	1	5		Tumour	1	79712	HI	418.215	HI	Non-tumour	28436	568.85	Tumour	1	19114	HI	151.127	LO	5266	HI	41.6361	HI	Benign/Stroma	6065	312	127.446	6.55616		Tumour
27	2.1	1	121.467	1	4	4	8	pT2a	2	0.4		2005-04-18	70-80		1I	left mid post	PZ	4	4	8	1	4		Tumour	1	13366	HI	91.0659	LO	Non-tumour	36491	139.906	Tumour	1	16919	HI	171.097	HI	615	HI	6.21933	HI	Benign/Stroma	40004	1103	157.908	4.35387		Tumour
28	3.06667	1	34.8333	1	4	3	7	pT3b	3	11.6		2005-04-26	50-60		1E	Right mid	PZ	4	3	7	1	3		Tumour	1	23935	HI	204.36	HI	Non-tumour	43773	315.525	Tumour	1	14721	HI	148.75	LO	157	LO	1.58642	LO	Benign/Stroma	20080	771	128.101	4.91864		Tumour
29	172.133	0	172.133	0	3	4	7	pT2a	2	29.8		2005-04-27	50-60		1H	Right posterior	PZ	3	4	7	0	2		Tumour	1	2	LO	13.5777	LO	Non-tumour	3930	53.5196	Tumour	1	32090	HI	158.82	HI	1959	HI	9.6955	HI	Benign/Stroma	19866	295	165.848	2.46276
30	78.7	0	78.7	0	4	3	7	pT2c	2	16.8		2005-05-04	70-80		2B	Apex	PZ	4	3	7	1	3		Tumour	1	1444	LO	114.579	HI	Non-tumour	28545	104.253	Tumour	1	10771	HI	171.973	HI	152	LO	2.42688	LO	Benign/Stroma	6234	298	278.756	13.5238
31	3.8216	1	127.433	1	3	4	7	pT2c	2	8.2		2005-05-09	60-70		3E	Right mid	PZ	3	4	7	0	2		Tumour	1	2128	LO	15.8113	LO	Non-tumour	3591	25.8919	Tumour	1	9543	HI	167.873	HI	729	HI	12.824	HI	Benign/Stroma	29543	1188	135.796	5.4607		Tumour
32	28	1	128.333	1	5	4	9	pT4	4	8.4		2005-06-01	50-60		4G	Right mid posterior	PZ	5	4	9	1	5		Tumour	1	180	LO	17.0835	LO	Non-tumour	11333	111.252	Tumour	1	19827	HI	193.831	HI	3249	HI	31.7626	HI	Benign/Stroma	28590	4107	189.926	27.2832
33	1.5	1	1.7	1	4	4	8	pT3a	3	12.1		2005-06-07	50-60		1N	left mid post	PZ	4	4	8	1	4		Tumour	1	205996	HI	2206.01	HI	Non-tumour	880244	2230.6	Tumour	1	22095	HI	208.637	HI	1368	HI	12.9176	HI	Benign/Stroma	51138	405	140.967	1.11643		Tumour
34	27.4667	1	127.2	1	4	3	7	pT2b	2	11.4		2005-06-08	60-70		1H	right mid posterior	PZ	4	3	7	1	3		Tumour	1	3411	LO	43.0923	LO	Non-tumour	19846	113.739	Tumour	1	7226	LO	162.863	HI	4	LO	0.0901538	LO	Benign/Stroma	31591	152	155.049	0.746016		Tumour
35	145.867	0	145.867	0	3	3	6	pT2a	2	4.4		2005-06-14	50-60		1N	mid	PZ	3	4	7	0	2		Tumour	1	15306	HI	1927.1	HI	Non-tumour	36006	133.759	Tumour	1	1665	LO	153.034	HI	27	LO	2.48164	LO	Benign/Stroma	35332	589	291.606	4.75888
36	15.6667	1	169.433	0	4	3	7	pT3b	3	10.6		2005-06-16	60-70		1M	Left base	PZ	4	3	7	1	3		Tumour	1	15618	HI	2275.65	HI	Non-tumour	24487	101.609	Tumour	1	13315	HI	158.197	HI	138	LO	1.63959	LO	Benign/Stroma	17755	107	136.734	0.824021
37	2.43333	1	17.4	0	4	3	7	pT3a	3	7.8		2005-06-20	50-60		1G	Righ mid post lat	PZ	4	3	7	1	3		Tumour	1	9264	HI	669.606	HI	Non-tumour	6864	83.0608	Tumour	1	8938	HI	173.476	HI	1185	HI	22.9995	HI	Benign/Stroma	34144	421	115.949	1.42967		Tumour
38	79.2667	0	79.2667	0	3	3	6	pT2c	2	5.7		2005-06-28	60-70		1E	Right anterolateral	PZ and TZ	3	3	6	0	1		Tumour	1	5	LO	103.52	HI	Non-tumour	2442	21.0347	Tumour	1	1330	LO	134.847	LO	44	LO	4.46112	LO	Benign/Stroma	28231	731	117.227	3.03543
39	93.9667	0	93.9667	0	3	3	6	pT3a	3	4.09		2005-07-06	50-60		1B	Left apex	PZ	3	4	7	0	2		Tumour	1	2514	LO	328.512	HI	Non-tumour	911	100.694	Tumour	1	7598	LO	170.918	HI	222	LO	4.99392	LO	Benign/Stroma	8631	116	132.201	1.77678
40	55.3333	1	150.8	0	3	3	6	pT2c	2	8.1		2005-07-25	50-60		1O	Mid	PZ	3	3	6	0	1		Tumour	1	985	LO	60.5431	LO	Non-tumour	2962	12.9525	Tumour	1	13556	HI	186.065	HI	934	HI	12.8198	HI	Benign/Stroma	14679	467	162.495	5.16965
41	45.5667	1	168	0	4	3	7	pT2c	2	10.8		2005-08-01	50-60		1J	Left posterior	PZ	3	3	6	0	1		Tumour	1	4109	LO	453.587	HI	Non-tumour	5972	15.9832	Tumour	1	4046	LO	161.89	HI	176	LO	7.04217	HI	Benign/Stroma	39488	694	136.861	2.40533
42	92.2667	0	92.2667	0	3	4	7	pT2c	2	6.6		2005-08-09	70-80		1K	Right posterior	PZ	3	4	7	0	2		Tumour	1	248	LO	46.9146	LO	Non-tumour	40195	181.399	Tumour	1	9881	HI	134.855	LO	557	HI	7.6019	HI	Benign/Stroma	26143	932	130.331	4.64631
43	8.26667	1	69.1	1	4	3	7	pT2c	2	16		2005-08-16	60-70		1K	Left anterolateral	PZ	4	3	7	1	3		Tumour	1	4385	LO	37.4678	LO	Non-tumour	6580	36.437	Tumour	1	11624	HI	170.233	HI	396	LO	5.79942	HI	Benign/Stroma	30605	438	152.237	2.17873		Tumour
44	153.5	0	153.5	0	3	4	7	pT2c	2	4.2		2005-08-17	50-60		1R	Left posterior	PZ	3	4	7	0	2		Tumour	1	2010	LO	169.923	HI	Non-tumour	6767	23.8262	Tumour	1	7454	LO	128.015	LO	91	LO	1.56284	LO	Benign/Stroma	16058	459	118.558	3.38886
45	140.067	0	140.067	0	3	4	7	pT2c	2	15.9		2005-09-07	50-60		1Q	Mid	PZ	3	4	7	0	2		Tumour	1	109	LO	16.2205	LO	Non-tumour	1436	8.20114	Tumour	1	12957	HI	167.924	HI	3836	HI	49.715	HI	Benign/Stroma	29615	2434	166.599	13.6924
46	12.8333	1	117.933	1	4	3	7	pT2c	2	5.1		2005-09-26	50-60		1B	apex	PZ and TZ	3	4	7	0	2		Tumour	1	87	LO	5.56195	LO	Non-tumour	33050	92.0698	Tumour	1	4805	LO	135.43	LO	90	LO	2.53667	LO	Benign/Stroma	2352	20	107.373	0.913038
47	1.36667	1	29.3333	1	5	4	9	pT3b	3	11		2004-10-20	50-60		1T	Left posterior	PZ	3	4	7	0	2		Tumour	1	51	LO	5.78901	LO	Non-tumour	5799	33.8483	Tumour	1	16873	HI	164.339	HI	1876	HI	18.2718	HI	Benign/Stroma	13366	263	131.022	2.57809
48	50.3333	1	50.5667	1	4	3	7	pT2c	2	5.6		2005-10-12	70-80		1E	Right mid ant lat	PZ	4	3	7	1	3		Tumour	1	104784	HI	1876.52	HI	Non-tumour	487866	2481.95	Tumour	1	11806	HI	174.485	HI	28	LO	0.413822	LO	Benign/Stroma	22086	126	124.039	0.707642		Tumour
49	86.5667	0	86.5667	0	3	4	7	pT2c	2	5.8		2005-10-18	50-60		1B	apex	PZ	3	3	6	0	1		Tumour	1	3745	LO	454.176	HI	Non-tumour	33711	197.857	Tumour	1	3563	LO	188.687	HI	14	LO	0.741404	LO	Benign/Stroma	12175	121	137.242	1.36397
50	80.8	0	80.8	0	3	4	7	pT2c	2	5.9		2005-10-19	60-70		1B	Apex	PZ	3	4	7	0	2		Tumour	1	449	LO	36.207	LO	Non-tumour	7606	88.3994	Tumour	1	3372	LO	140.725	LO	38	LO	1.58587	LO	Benign/Stroma	7828	54	117.589	0.811168
51	165.6	0	165.6	0	3	4	7	pT2c	2	9.1		2005-10-19	40-50		1K	Left anterolateral	PZ	3	4	7	0	2		Tumour	1	588	LO	85.0571	LO	Non-tumour	15875	40.2974	Tumour	1	16555	HI	163.362	HI	677	HI	6.68054	HI	Benign/Stroma	39126	325	141.936	1.17899
52	31.9667	1	45.0667	1	4	4	8	pT3b	3	9.9		2005-11-22	60-70		1L	Left posterior	PZ	4	4	8	1	4		Tumour	1	22627	HI	86.4685	LO	Non-tumour	7940	182.025	Tumour	1	32700	HI	166.181	HI	626	HI	3.18132	LO	Benign/Stroma	14430	384	144.345	3.84121		Tumour
53	165.933	0	165.933	0	3	4	7	pT2c	2	6.6		2005-11-29	60-70		1E	mid	PZ	3	4	7	0	2		Tumour	1	897	LO	130.291	HI	Non-tumour	17785	132.149	Tumour	1	26123	HI	235.902	HI	674	HI	6.08652	HI	Benign/Stroma	24450	481	121.438	2.38903
54	19.2333	1	162.867	0	3	4	7	pT3a	3	11.9		2005-12-19	60-70		1J	Mid	PZ	4	3	7	1	3		Tumour	1	656	LO	56.2593	LO	Non-tumour	2774	16.8529	Tumour	1	57990	HI	174.899	HI	3365	HI	10.1489	HI	Benign/Stroma	28619	1063	170.168	6.32057
55	158.2	0	158.2	0	3	4	7	pT2c	2	5.9		2005-12-20	50-60		1Q	Left mid posterior	PZ	3	4	7	0	2		Tumour	1	232	LO	25.3846	LO	Non-tumour	4091	20.5015	Tumour	1	21022	HI	159.286	HI	142	LO	1.07595	LO	Benign/Stroma	39220	1046	149.522	3.98776
56	29	1	29	1	4	5	9	pT3b	3	17		2005-12-12	60-70		1R	left mid post	PZ	4	5	9	1	5		Tumour	1	9717	HI	66.7191	LO	Non-tumour	40449	398.489	Tumour	1	26522	HI	172.078	HI	311	LO	2.0178	LO	Benign/Stroma	26123	947	193.249	7.0056		Tumour
57	111.5	0	111.5	0	3	4	7	pT2c	2	4.4		2005-12-22	50-60		1I	mid	PZ	3	4	7	0	2		Tumour	1	297	LO	23.7285	LO	Non-tumour	60138	370.718	Tumour	1	7707	LO	173.851	HI	281	LO	6.33868	HI	Benign/Stroma	40861	2414	134.286	7.93342
58	151.9	0	151.9	0	3	4	7	pT2c	2	15.5		2006-01-17	60-70		1T	Left mid post	PZ	3	4	7	0	2		Tumour	1	2708	LO	304.68	HI	Non-tumour	2939	123.511	Tumour	1	1926	LO	155.938	HI	147	LO	11.9018	HI	Benign/Stroma	39208	1342	130.704	4.47368
59	62.6333	0	62.6333	0	3	4	7	pT2c	2	9.12		2006-01-17	50-60		1I	Right mid	TZ	3	4	7	0	2		Tumour	1	297	LO	60.9281	LO	Non-tumour	19361	284.338	Tumour	1	18022	HI	168.961	HI	677	HI	6.34704	HI	Benign/Stroma	50085	1661	172.176	5.70999
60	18.2333	1	93.2	0	3	4	7	pT2c	2	17.7		2006-01-24	60-70		1N	Right posterior	PZ	3	4	7	0	2		Tumour	1	326632	HI	1372.02	HI	Non-tumour	155089	1577.33	Tumour	1	38951	HI	180.311	HI	260	LO	1.20359	LO	Benign/Stroma	16566	64	156.926	0.606259		Tumour
61	8.66667	1	158.933	0	4	3	7	pT3a	3	12.5		2006-01-30	60-70		1B	Left apex	PZ	4	3	7	1	3		Tumour	1	2613	LO	34.537	LO	Non-tumour	3623	17.5206	Tumour	1	19050	HI	249.473	HI	156	LO	2.04292	LO	Benign/Stroma	27407	223	176.134	1.43314		Tumour
62	11.7333	1	143.333	0	4	3	7	pT3a	3	8.4		2006-02-07	60-70		1E	right mid posterior	PZ	4	3	7	1	3		Tumour	1	383	LO	40.9564	LO	Non-tumour	6723	50.7801	Tumour	1	4509	LO	131.862	LO	11	LO	0.321686	LO	Benign/Stroma	28095	131	105.401	0.49146
63	165.433	1	165.433	0	3	4	7	pT3a	3	14.9		2006-02-08	60-70		1N	Left mid post	PZ	3	4	7	0	2		Tumour	1	2477	LO	172.556	HI	Non-tumour	4199	23.601	Tumour	1	1003	LO	167.002	HI	1	LO	0.166503	LO	Benign/Stroma	53641	967	148.932	2.68484
64	1.36667	1	80.0667	1	4	3	7	pT3a	3	32		2006-02-20	60-70			left mid posterior	PZ	4	5	9	1	5		Tumour	1	5669	HI	32.9124	LO	Non-tumour	16796	53.2357	Tumour	1	27929	HI	199.476	HI	215	LO	1.53559	LO	Benign/Stroma	47934	368	162.944	1.25096		Tumour
65	85.0667	0	85.0667	0	3	3	6	pT2a	2	5.6		2006-02-23	50-60		1S	Left mid PZ	PZ	3	3	6	0	1		Tumour	1	6858	HI	463.303	HI	Non-tumour	12697	101.756	Tumour
66	1.4	1	53.9	1	4	5	9	pT3b	3	5		2006-02-27	60-70		1H	Right mid posterior	PZ	4	5	9	1	5		Tumour	1	39378	HI	288.064	HI	Non-tumour	55919	285.582	Tumour	1	24310	HI	194.728	HI	2426	HI	19.4327	HI	Benign/Stroma	34591	3112	183.379	16.4978		Tumour
67	132.733	1	158.033	0	4	3	7	pT3a	3	8.7		2006-03-07	60-70		1K	left	PZ	4	3	7	1	3		Tumour	1	50	LO	7.97435	LO	Non-tumour	1519	67.8831	Tumour	1	14278	HI	173.79	HI	1257	HI	15.3	HI	Benign/Stroma	30503	2517	169.097	13.9533
68	73.4667	1	164.2	0	4	4	8	pT3a	3	27		2006-03-22	60-70		1M	left posterior	PZ	4	5	9	1	5		Tumour	1	7244	HI	68.5456	LO	Non-tumour	7480	32.583	Tumour	1	33042	HI	141.594	LO	435	HI	1.8641	LO	Benign/Stroma	11909	105	113.252	0.998528		Tumour
69	32.8667	1	163.167	0	3	4	7	pT3a	3	10.8		2006-03-22	60-70		1MM	Left posteroapical	PZ	3	4	7	0	2		Tumour	1	11113	HI	39.9601	LO	Non-tumour	3456	42.93	Tumour																Tumour
70	66.1	0	66.1	0	3	4	7	pT2c	2	19.8		2006-04-04	40-50		1F	right mid posterior	TZ	3	4	7	0	2		Tumour	1	183	LO	17.2528	LO	Non-tumour	3239	13.3825	Tumour	1	19379	HI	150.222	LO	680	HI	5.27122	HI	Benign/Stroma	22206	812	138.796	5.07532
71	139.3	0	139.3	0	3	3	6	pT2a	2	1		2006-04-12	40-50		IF	Right pos	PZ	3	3	6	0	1		Tumour	1	945	LO	118.067	HI	Non-tumour	18733	84.3943	Tumour	1	4448	LO	145.683	LO	252	LO	8.25364	HI	Benign/Stroma	45223	3328	161.036	11.8508
72	10.4667	1	122.233	0	4	3	7	pT2c	2	10.1		2006-05-03	60-70		1G	right mid posterior	PZ	4	5	9	1	5		Tumour	1	7772	HI	77.7832	LO	Non-tumour	27429	88.3299	Tumour	1	12638	HI	202.67	HI	245	LO	3.92896	LO	Benign/Stroma	56647	2024	160.642	5.73976		Tumour
73	158.867	0	158.867	0	3	4	7	pT2c	2	5.7		2006-05-09	60-70		1L	Right posterior	PZ	3	4	7	0	2		Tumour	1	16629	HI	1008.55	HI	Non-tumour	17218	64.8555	Tumour	1	3950	LO	264.437	HI	66	LO	4.41844	LO	Benign/Stroma	35776	945	143.757	3.79726
74	159.433	0	159.433	0	3	4	7	pT2c	2	6.4		2006-05-10	60-70		1N	Left mid post	PZ	3	4	7	0	2		Tumour	1	103	LO	19.0663	LO	Non-tumour	12728	126.312	Tumour	1	24468	HI	151.037	LO	322	LO	1.98766	LO	Benign/Stroma	0	0	0	0
75	4.46667	1	55.0333	0	4	3	7	pT2c	2	4.7		2006-05-17	50-60		1A	right apex	PZ	4	3	7	1	3		Tumour	1	4065	LO	105.418	HI	Non-tumour	5391	58.6558	Tumour																Tumour
76	45.4667	1	116.133	0	3	4	7	pT2c	2	6.8		2006-05-17	50-60		IJ	Left mid	PZ	3	4	7	0	2		Tumour	1	328	LO	21.165	LO	Non-tumour	13572	62.7788	Tumour	1	11201	HI	180.884	HI	1036	HI	16.7303	HI	Benign/Stroma	45581	1574	168.968	5.83481
77	21.3333	1	148	0	4	4	8	pT3b	3	15.8		2006-05-30	50-60		1I	right mid posterior	PZ	4	4	8	1	4		Tumour	1	371	LO	28.3202	LO	Non-tumour	7182	40.6817	Tumour	1	24147	HI	174.855	HI	443	HI	3.20788	LO	Benign/Stroma	35147	860	158.241	3.87195
78	15.8	1	90.3667	1	4	3	7	pT3b	3	24.1		2006-05-31	60-70		1L	Left posterior	PZ	4	3	7	1	3		Tumour	1	4849	LO	32.8666	LO	Non-tumour	2840	25.9383	Tumour	1	17652	HI	138.423	LO	725	HI	5.6853	HI	Benign/Stroma	12493	271	167.177	3.62643		Tumour
79	62.1333	0	62.1333	0	3	4	7	pT2a	2	3.5		2006-06-20	50-60		1M	left mid post	PZ	3	4	7	0	2		Tumour	1	553	LO	101.947	HI	Non-tumour	3447	16.3554	Tumour	1	18751	HI	164.024	HI	426	LO	3.72643	LO	Benign/Stroma	27262	486	136.507	2.43352
80	7.77847	1	10.9667	0	3	4	7	pT2c	2	10.2		2006-07-05	60-70		1O	left mid post	PZ	4	3	7	1	3		Tumour	1	1410	LO	22.5963	LO	Non-tumour	7607	55.7029	Tumour	1	7514	LO	147.124	LO	82	LO	1.60556	LO	Benign/Stroma	23375	644	156.859	4.32159		Tumour
81	67.4333	0	67.4333	0	4	3	7	pT2c	2	11		2006-07-17	60-70		1I	right mid posterior	PZ	4	3	7	1	3		Tumour	1	250	LO	34.5127	LO	Non-tumour	2737	43.6634	Tumour	1	80	LO	143.524	LO	0	LO	0	LO	Benign/Stroma	35019	433	126.447	1.56348
82	7.84611	1	21.3	1	4	5	9	pT3a	3	6.4		2006-07-18	50-60		1D	left base	PZ	4	5	9	1	5		Tumour	1	7354	HI	49.5534	LO	Non-tumour	24671	226.229	Tumour																Tumour
83	77.5333	0	77.5333	0	3	2	5	pT2a	2	7.3		2006-07-24	60-70		1A	right apex	PZ	3	2	5	0	1		Tumour	1	1936	LO	40.3591	LO	Non-tumour	843	38.0408	Tumour	1	19227	HI	132.389	LO	523	HI	3.60116	LO	Benign/Stroma	0	0	0	0		Tumour
84	4.73333	1	72.2	0	5	4	9	pT3b	3	19		2006-07-25	60-70		1Q	Right posterior	PZ	5	4	9	1	5		Tumour	1	2141	LO	9.30374	LO	Non-tumour	685	7.26598	Tumour																Tumour
85	3.75396	1	4.23333	0	4	5	9	pT3b	3	25		2006-07-26	60-70		1R	Left posterior	PZ	4	5	9	1	5		Tumour	1	6849	HI	37.0297	LO	Non-tumour	3759	66.3792	Tumour																Tumour
86	107.567	1	152.367	0	3	5	8	pT3a	3	7.5		2007-11-19	60-70		1H	Right posterior	PZ	3	4	7	0	2		Tumour	1	716	LO	10.7129	LO	Tumour_Margin	80	13.3516	Tumour	1	12588	HI	165.833	HI	505	HI	6.65283	HI	Benign/Stroma	48305	1566	146.653	4.75433		Tumour
87	98.7333	0	98.7333	0	3	4	7	pt3a	3	5.8		2006-09-04	60-70		1H	left mid poster	PZ	3	4	7	0	2		Tumour	1	4274	LO	74.5134	LO	Non-tumour	670	18.0622	Tumour	1	316	LO	106.916	LO	0	LO	0	LO	Benign/Stroma	12487	151	124.727	1.50827		Tumour
88	86.3072	0	86.3072	0	3	4	7	pT3a	3	6.8		2006-09-05	60-70		1K	Left mid post	PZ	3	4	7	0	2		Tumour	1	2669	LO	31.0194	LO	Non-tumour	1185	7.98292	Tumour	1	2678	LO	169.404	HI	55	LO	3.47916	LO	Benign/Stroma	22992	420	122.593	2.23943		Tumour
89	98	0	16.1	0	3	3	6	pt2a	2	1.5		2006-09-06	60-70		1E	Right anterolateral	PZ	3	3	6	0	1		Tumour	1	81056	HI	406.83	HI	Non-tumour	19064	208.523	Tumour	1	11117	HI	149.044	LO	1476	HI	19.7885	HI	Benign/Stroma	31982	3477	155.01	16.8522		Tumour
90	151.733	0	151.733	0	4	4	8	pT2c	2	8.2		2006-09-20	70-80		1B	Left apex	PZ	4	4	8	1	4		Tumour	1	11379	HI	86.7074	LO	Non-tumour	4249	42.7721	Tumour	1	1091	LO	143.867	LO	17	LO	2.24174	LO	Benign/Stroma	3257	74	116.51	2.64715		Tumour
91	5.4	1	51.6333	1	4	3	7	pT3a	3	22.3		2006-09-20	50-60		1H	right ant mid	TZ	4	3	7	1	3		Tumour	1	15943	HI	86.0744	LO	Non-tumour	29180	208.812	Tumour	1	1400	LO	110.03	LO	1	LO	0.0785929	LO	Benign/Stroma	20520	160	122.642	0.956275		Tumour
92	77.9333	0	77.9333	0	4	3	7	pT2c	2	7.7		2006-09-21	50-60		1E	Right mid posterior	PZ	4	3	7	1	3		Tumour	1	4119	LO	86.7288	LO	Non-tumour	13552	47.5715	Tumour																Tumour
93	5.03333	1	12.2333	1	4	5	9	pt3a	3	4.6		2008-01-21	60-70		1R	Left lateral mid	PZ	3	4	7	0	2		Tumour	1	155	LO	45.4679	LO	Tumour_Margin	2	1.19175	Tumour	1	12429	HI	173.978	HI	3	LO	0.0419933	LO	Benign/Stroma	14485	83	166.365	0.953281		Tumour
94	59.3	0	59.3	0	3	4	7	pT3a	3	7.7		2006-10-09	70-80		1T	Left posterior	PZ	3	4	7	0	2		Tumour	1	4761	LO	36.3947	LO	Non-tumour	6358	48.9965	Tumour	1	18145	HI	148.34	LO	340	LO	2.77958	LO	Benign/Stroma	18524	225	128.682	1.56303		Tumour
95	29.1185	1	58.8	1	4	5	9	pT3a	3	9.3		2006-10-11	50-60		1H	Right mid posterior	PZ	4	5	9	1	5		Tumour	1	991	LO	17.7209	LO	Non-tumour	12360	83.9151	Tumour	1	22570	HI	167.909	HI	643	HI	4.7836	LO	Benign/Stroma	27629	1048	164.56	6.24194		Tumour
96	63.6	1	63.6	1	4	5	9	pt3a	3	7.6		2006-10-16	50-60		1J	right mid	PZ	4	5	9	1	5		Tumour	1	8142	HI	33.8282	LO	Non-tumour	6724	123.252	Tumour	1	5507	LO	192.017	HI	799	HI	27.8594	HI	Benign/Stroma	1682	30	176.488	3.14782		Tumour
97	13.1667	1	79.2667	1	5	4	9	pt3a	3	17.4		2006-10-17	60-70		1J	right mid posterior	PZ	4	5	9	1	5		Tumour	1	2357	LO	42.5616	LO	Non-tumour	2665	19.8855	Tumour	1	9183	HI	165.424	HI	311	LO	5.60239	HI	Benign/Stroma	18187	1556	161.431	13.8113		Tumour
98	151.667	0	151.667	0	4	3	7	pt2c	2	7.5		2006-10-23	60-70		1A	Right apex	PZ	4	3	7	1	3		Tumour	1	2423	LO	17.1119	LO	Non-tumour	827	10.4188	Tumour	1	4000	LO	165.874	HI	500	HI	20.7342	HI	Benign/Stroma	12839	1343	149.397	15.6274		Tumour
99	73	0	97.0667	0	3	4	7	pT3a	3	10.4		2006-10-24	50-60		1Z	Left posterior	PZ	3	4	7	0	2		Tumour	1	3075	LO	38.3544	LO	Non-tumour	6861	42.3441	Tumour	1	9245	HI	171.765	HI	226	LO	4.19891	LO	Benign/Stroma	26696	310	151.371	1.75775		Tumour
100	26.7333	1	133.933	0	4	3	7	pT3a	3	30.9		2006-10-31	60-70		1K	Right pos	PZ	4	3	7	1	3		Tumour	1	11866	HI	65.4433	LO	Non-tumour	5842	57.7415	Tumour	1	2989	LO	124.659	LO	45	LO	1.87676	LO	Benign/Stroma	36515	1499	144.425	5.92888		Tumour
101	2.33333	1	38.7667	1	4	5	9	pt3b	3	13.1		2006-11-23	60-70		1Q	left mid post	PZ	4	5	9	1	5		Tumour	1	4162	LO	32.8971	LO	Non-tumour	12690	111.482	Tumour	1	11241	HI	213.366	HI	97	LO	1.84116	LO	Benign/Stroma	34206	420	200.13	2.45731		Tumour
102	71.7333	0	71.7333	0	3	4	7	pt2c	2	4.7		2006-11-28	60-70		1T	left mid post	PZ	3	4	7	0	2		Tumour	1	11548	HI	208.122	HI	Non-tumour	11144	102.646	Tumour	1	5937	LO	156.68	HI	170	LO	4.48636	LO	Benign/Stroma	14405	321	123.556	2.75331		Tumour
103	78.5667	0	78.5667	0	3	3	6	pT2a	2	5		2006-12-04	50-60		1A	Right apex	PZ	3	3	6	0	1		Tumour	1	3511	LO	46.2059	LO	Tumour_Margin	318	20.9234	Tumour																Tumour
104	7.5	1	90.1333	0	4	3	7	pT3b	3	7		2006-12-06	60-70		1GG	left mid posterior	PZ	4	3	7	1	3		Tumour	1	32276	HI	183.419	HI	Tumour_Margin	4033	250.436	Tumour	1	22731	HI	149.678	LO	1525	HI	10.0417	HI	Benign/Stroma	50922	2590	281.18	15.0096		Tumour
105	81.4333	0	81.4333	0	3	4	7	pT2c	2	7.5		2006-12-14	50-60		1N	Left anterolateral to posterior	PZ	3	4	7	0	2		Tumour	1	7709	HI	50.7472	LO	Tumour_Margin	853	55.7567	Tumour	1	32608	HI	172.41	HI	388	LO	2.05149	LO	Benign/Stroma	36874	398	140.23	1.51358		Tumour
106	88.2011	0	88.2011	0	3	4	7	pt3a	3	6		2007-01-22	60-70		1O	Left mid	PZ	3	4	7	0	2		Tumour	1	948	LO	62.2537	LO	Tumour_Margin	233	55.0697	Tumour	1	1733	LO	164.792	HI	12	LO	1.14109	LO	Benign/Stroma	48676	324	135.98	0.905116		Tumour
107	94.9312	0	94.9312	0	3	4	7	pT2c	2	24.7		2007-01-22	60-70		1V	Right postlat	PZ	3	4	7	0	2		Tumour	1	57153	HI	429.084	HI	Tumour_Margin	1941	182.286	Tumour	1	14075	HI	174.348	HI	894	HI	11.074	HI	Benign/Stroma	33178	1331	149.34	5.99108		Tumour
108	2	1	101.8	1	4	3	7	pT3b	3	7.5		2007-01-31	50-60		1O	left mid posterior	PZ	4	3	7	1	3		Tumour	1	59641	HI	318.768	HI	Tumour_Margin	2169	219.235	Tumour	1	10226	HI	178.97	HI	152	LO	2.66022	LO	Benign/Stroma	39370	1124	166.503	4.75362		Tumour
109	86	0	86	0	3	4	7	pT2c	2	13.5		2007-02-05	50-60		1L	mid	TZ	3	3	6	0	1		Tumour	1	3844	LO	101.301	HI	Tumour_Margin	1955	331.952	Tumour	1	11313	HI	159.676	HI	200	LO	2.82289	LO	Benign/Stroma	41827	647	159.583	2.46851		Tumour
110	2.33333	1	2.83333	1	4	5	9	pT3a	3	8.9		2007-02-06	70-80		1E	Right base	PZ	4	5	9	1	5		Tumour	1	16564	HI	226.851	HI	Tumour_Margin	1504	104.282	Tumour	1	13004	HI	150.07	LO	626	HI	7.22422	HI	Benign/Stroma	0	0	0	0		Tumour
111	63.0733	0	63.0733	0	3	4	7	pT2c	2	7.9		2007-02-19	70-80		1H	Right posterior	PZ	3	4	7	0	2		Tumour	1	940	LO	12.2762	LO	Tumour_Margin	66	7.11345	Tumour	1	5490	LO	101.897	LO	264	LO	4.89996	LO	Benign/Stroma	13122	607	94.1544	4.35541		Tumour
112	107.444	0	107.444	0	3	4	7	pT2c	2	11.1		2007-02-28	60-70		1Q	Right pos	PZ	3	4	7	0	2		Tumour	1	8770	HI	72.2153	LO	Tumour_Margin	1230	96.8473	Tumour																Tumour
113	-0.0333333	1	50.5333	1	4	3	7	pT2c	2	3.9		2007-03-26	60-70		1A	Right apex	PZ	4	3	7	1	3		Tumour	1	7490	HI	73.7047	LO	Tumour_Margin	1364	77.1375	Tumour	1	5014	LO	182.199	HI	175	LO	6.35915	HI	Benign/Stroma	5528	56	186.512	1.88941		Tumour
114	22.8958	1	22.8958	0	4	3	7	pT2c	2	6.3		2007-03-27	60-70		1T	Left posterior	PZ	4	3	7	1	3		Tumour	1	6586	HI	25.7784	LO	Tumour_Margin	1964	126.372	Tumour	1	851	LO	200.08	HI	23	LO	5.40757	HI	Benign/Stroma	48996	680	154.271	2.14107		Tumour
115	30.3333	1	130.9	0	4	5	9	pT3b	3	12		2007-04-04	60-70		1T	Left posterior	PZ	4	5	9	1	5		Tumour	1	5494	HI	82.087	LO	Tumour_Margin	1159	98.7391	Tumour	1	8599	HI	202.315	HI	287	LO	6.75245	HI	Benign/Stroma	39200	930	157.434	3.73505		Tumour
116	1.6	1	41.5667	0	4	3	7	pT3b	3	62.2		2007-04-05	50-60		1O	Left mid	PZ	4	3	7	1	3		Tumour	1	5871	HI	18.6069	LO	Tumour_Margin	828	64.0515	Tumour	1	8469	HI	146.54	LO	125	LO	2.16288	LO	Benign/Stroma	3788	20	107.69	0.568586		Tumour
117	30.336	1	99.6333	1	4	3	7	pT3a	3	14.1		2007-04-12	50-60		1T	Left mid posterior	PZ	4	3	7	1	3		Tumour	1	10064	HI	101.272	HI	Tumour_Margin	611	74.5304	Tumour	1	15524	HI	145.968	LO	2373	HI	22.3127	HI	Benign/Stroma	12145	512	132.922	5.60363		Tumour
118	144.6	0	144.6	0	3	4	7	pt2c	2	6.1		2007-04-18	60-70		1C	Left apex	PZ and TZ	3	4	7	0	2		Tumour	1	3454	LO	51.778	LO	Tumour_Margin	955	64.9483	Tumour	1	2482	LO	120.636	LO	13	LO	0.631856	LO	Benign/Stroma	21753	444	134.016	2.73539		Tumour
119	98.9557	0	98.9557	0	4	3	7	pT2c	2	7		2007-05-01	60-70		1D	Left apex	PZ	4	3	7	1	3		Tumour	1	1386	LO	31.6506	LO	Tumour_Margin	44	7.36352	Tumour	1	8704	HI	153.964	HI	605	HI	10.7018	HI	Benign/Stroma	13640	318	137.23	3.19935		Tumour
120	43.83	1	105.333	0	3	4	7	pt2c	2	6.48		2007-05-09	60-70		1L	Right posterior	PZ	3	4	7	0	2		Tumour	1	5489	HI	25.2129	LO	Tumour_Margin	800	69.4457	Tumour	1	57871	HI	147.192	LO	674	HI	1.71428	LO	Benign/Stroma	0	0	0	0		Tumour
121	147.7	0	147.7	0	3	4	7	pT2c	2	4.3		2007-05-31	40-50		1C	Left apex	PZ	3	4	7	0	2		Tumour	1	2342	LO	29.7192	LO	Tumour_Margin	2079	140.427	Tumour	1	10041	HI	162.432	HI	498	HI	8.05609	HI	Benign/Stroma	11073	221	136.133	2.71701		Tumour
122	62	0	62	0	3	4	7	pT2a	2	4.4		2007-06-06	50-60		1A	right apex	PZ	3	4	7	0	2		Tumour	1	865	LO	71.342	LO	Tumour_Margin	179	64.8081	Tumour	1	990	LO	129.995	LO	30	LO	3.93923	LO	Benign/Stroma	5110	61	102.745	1.2265		Tumour
123	11	1	79.0667	1	5	4	9	pt3a	3	8.5		2007-06-19	60-70		1M	Right posterio	PZ	5	4	9	1	5		Tumour	1	4346	LO	63.6392	LO	Tumour_Margin	1521	166.506	Tumour																Tumour
124	15.6	1	131.667	0	4	5	9	pT3b	3	5.9		2007-06-26	60-70		1U	Left posterior	PZ	4	5	9	1	5		Tumour	1	4639	LO	103.932	HI	Tumour_Margin	1497	138.687	Tumour																Tumour
125	26	0	26	0	3	4	7	pT3a	3	20		2007-07-23	60-70		1K	Left posterior	PZ	3	4	7	0	2		Tumour	1	1262	LO	29.8108	LO	Tumour_Margin	748	76.5523	Tumour																Tumour
126	36.8289	1	98.4333	1	4	3	7	pT3b	3	5.6		2007-07-31	60-70		1M	Left mid	PZ	4	3	7	1	3		Tumour	1	6249	HI	50.682	LO	Tumour_Margin	508	53.4799	Tumour	1	26409	HI	227.104	HI	3709	HI	31.8955	HI	Benign/Stroma	12853	408	165.678	5.25921		Tumour
127	3.54958	1	3.54958	1	4	3	7	pT3a	3	52.9		2007-08-21	50-60		1B	Right apex	PZ	4	3	7	1	3		Tumour	1	1074	LO	25.4292	LO	Tumour_Margin	38	6.78887	Tumour	1	5139	LO	169.335	HI	230	LO	7.5787	HI	Benign/Stroma	10564	61	149.388	0.862615		Tumour
128	1.56667	1	72.3333	1	4	5	9	pT3a	3	27		2009-01-19	60-70		1G	mid	PZ	4	4	8	1	4		Tumour	1	2076	LO	18.8419	LO	Tumour_Margin	791	73.9508	Tumour	1	14950	HI	159.406	HI	467	HI	4.97944	LO	Benign/Stroma	18418	803	154.746	6.7467		Tumour
129	3.63333	1	3.6	0	3	4	7	pT2c	2	24		2007-09-17	50-60		1M	Right posterior	PZ	3	4	7	0	2		Tumour	1	6840	HI	57.7157	LO	Tumour_Margin	0	0	Tumour																Tumour
130	8.83333	1	8.83333	1			9			4.7		2007-06-19	50-60		1F	Right posterior	PZ	3	4	7	0	2		Tumour	1	66736	HI	408.967	HI	Tumour_Margin	2283	221.788	Tumour	1	26282	HI	199.845	HI	4733	HI	35.9891	HI	Benign/Stroma	13745	489	129.005	4.58955
131	5.68167	1	87.0333	1	4	5	9	pT3b	3	81		2007-12-18	50-60		1G	Left base	PZ	4	5	9	1	5		Tumour	1	3687	LO	45.0426	LO	Tumour_Margin	3069	291.711	Tumour																Tumour
132	7	0	7	0	3	4	7	pT2c	2	6.2		2007-11-21	60-70		1G	right mid posterior	PZ	5	4	9	1	5		Tumour	1	11376	HI	350.242	HI	Tumour_Margin	816	192.453	Tumour	1	2119	LO	133.806	LO	162	LO	10.2296	HI	Benign/Stroma	28062	834	125.351	3.72541		Tumour
133	2.83333	1	24.5333	1	4	3	7	pt3a	3	4.9		2008-03-06	60-70		1G	right mid posterior	PZ	4	3	7	1	3		Tumour	1	2461	LO	46.8669	LO	Tumour_Margin	476	52.8372	Tumour																Tumour
134	8.92833	1	25.6333	0	5	4	9	pT3b	3	14		2008-04-23	60-70		1R	Left posterior	PZ	5	4	9	1	5		Tumour	1	32073	HI	124.569	HI	Tumour_Margin	1242	92.452	Tumour																Tumour
135	8.6916	1	71.2667	1	4	5	9	pT3b	3	11.4		2006-08-22	50-60		1Q	Left posterior	PZ	4	5	9	1	5		Tumour	1	5459	LO	35.9915	LO	Non-tumour	4695	138.421	Tumour	1	14323	HI	113.387	LO	640	HI	5.06653	LO	Benign/Stroma	7035	440	126.768	7.92866		Tumour
136	8.83333	1	120.667	1	4	5	9	pt3b	3	14.5		2006-09-25	60-70		1G	right mid posterior	PZ	4	5	9	1	5		Tumour	1	14506	HI	55.1755	LO	Non-tumour	5191	32.9557	Tumour																Tumour
137	6.15514	1	6.15514	0	4	5	9	pT2c	2	10		2008-05-14	50-60		1K	Left posterior	PZ	4	5	9	1	5		Tumour	1	925	LO	10.6377	LO	Tumour_Margin	0	0	Tumour	1	13342	HI	157.53	HI	954	HI	11.2639	HI	Benign/Stroma	29704	1396	151.45	7.11771		Tumour
138	8.62396	1	15.5	1	4	5	9	pT3b	3	38		2008-05-19	60-70		1Q	Left posterior	PZ	4	5	9	1	5		Tumour	1	7981	HI	76.3925	LO	Tumour_Margin	1847	161.914	Tumour	1	4465	LO	191.086	HI	1288	HI	55.1216	HI	Benign/Stroma	3795	60	111.235	1.75866		Tumour
139	10.6	1	87.2	0	4	3	7	pt3a	3	11.4		2007-08-22	60-70		1J	Right posterolateral	PZ	4	5	9	1	5		Tumour	1	4650	LO	23.0345	LO	Tumour_Margin	76	33.2153	Tumour																Tumour
140	8.92833	1	8.92833	0	4	3	7	pT2c	2	7		2008-07-16	60-70		1I	right mid posterior	PZ	4	3	7	1	3		Tumour	1	5515	HI	40.172	LO	Tumour_Margin	0	0	Tumour	1	17119	HI	141.956	LO	5810	HI	48.1781	HI	Benign/Stroma	32956	1117	143.784	4.87335		Tumour
141	4.46417	1	74.2667	1	4	3	7	pt3b	3	17		2008-08-27	70-80		1P	Left mid	PZ	4	3	7	1	3		Tumour	1	485	LO	8.96697	LO	Tumour_Margin	150	17.9464	Tumour	1	10795	HI	126.845	LO	1279	HI	15.0287	HI	Benign/Stroma	12577	479	152.458	5.80643		Tumour
142	10.3488	1	44.4	0	4	5	9	pT3a	3	6.1		2008-09-03	60-70		1U	left mid post	PZ	4	5	9	1	5		Tumour	1	16340	HI	62.2665	LO	Tumour_Margin	0	0	Tumour	1	38641	HI	172.226	HI	103	LO	0.459078	LO	Benign/Stroma	11667	29	166.711	0.414385		Tumour
143	6.22278	1	8.2	0	4	5	9	pT3b	3	25		2008-10-28	70-80		1F	Right base	PZ	4	5	9	1	5		Tumour	1	5568	HI	36.5933	LO	Tumour_Margin	3575	271.02	Tumour	1	16180	HI	156.599	HI	1383	HI	13.3854	HI	Benign/Stroma	6058	46	207.11	1.57264		Tumour
144	55.7333	0	55.7333	0	4	3	7	pT3a	3	3.2		2008-11-05	60-70		1R	Left posterior	PZ	4	3	7	1	3		Tumour	1	20661	HI	191.851	HI	Tumour_Margin	1578	132.128	Tumour																Tumour
145	14	0	14	0	3	3	6	pT2c	2	8.7		2008-11-17	60-70		1A	Right apex	PZ	3	3	6	0	1		Tumour	1	1911	LO	42.2548	LO	Tumour_Margin	308	43.4323	Tumour	1	31863	HI	151.278	LO	1874	HI	8.89731	HI	Benign/Stroma	0	0	0	0		Tumour
146	27.0556	1	27.0556	0	4	3	7	pt3b	3	14.5		2008-12-22	60-70		1M	Left posterior	PZ	4	3 and tertiary 5	7	1	3		Tumour	1	6132	HI	54.6183	LO	Tumour_Margin	278	28.6285	Tumour																Tumour
147	7.64319	1	4.73333	1	4	4	8	pT3b	3	2.73		2012-03-06	60-70		1Q	Right posterior	PZ	4	5	9	1	5		Tumour	1	13079	HI	97.2672	LO	Tumour_Margin	1337	77.0796	Tumour	1	27791	HI	118.871	LO	2908	HI	12.4385	HI	Benign/Stroma	5664	215	127.379	4.83517		Tumour
148	5	1	5	0	3	4	7	pt2c	2	6.13		2009-02-25	60-70		1B	right apex	PZ	3	4	7	0	2		Tumour	1	2119	LO	28.0002	LO	Tumour_Margin	1433	105.344	Tumour	1	10447	HI	141.653	LO	257	LO	3.48472	LO	Benign/Stroma	22557	440	142.96	2.7886		Tumour
149	4.33333	1	55.6333	1	4	5	9	pt3a	3	8.2		2009-03-23	60-70		1J	right	PZ	4	5	9	1	5		Tumour	1	2834	LO	38.2617	LO	Tumour_Margin	151	24.4566	Tumour	1	27031	HI	167.94	HI	820	HI	5.09454	LO	Benign/Stroma	38356	1043	177.551	4.82809		Tumour
150	44.3	1	44.3	0	3	4	7	pt2c	2	3.7		2009-05-19	50-60		1G	anterior	TZ	3	4	7	0	2		Tumour	1	237	LO	18.6369	LO	Non-tumour	2627	19.9828	Tumour	1	2384	LO	168.526	HI	651	HI	46.0194	HI	Benign/Stroma	39123	3813	162.746	15.8615		Tumour
151	21.2	1	24.4	1	3	4	7	pt2c	2	9.7		2009-06-01	70-80		1A	right apex	PZ	4	3	7	1	3		Tumour	1	3269	LO	436.554	HI	Non-tumour	1114	18.8196	Tumour
152	3.8	1	42.7	1	3	5	8	pt3a	3	8.5		2009-06-09	50-60		1Q	Left mid	PZ	4	5	9	1	5		Tumour	1	50895	HI	496.739	HI	Non-tumour	7533	66.4826	Tumour	1	26477	HI	167.607	HI	1991	HI	12.6036	HI	Benign/Stroma	34025	1508	154.026	6.82649		Tumour
153	11.8	1	118.033	0	4	3	7	pt2c	2	6.6		2009-06-11	60-70		1K	Right side	PZ	4	3	7	1	3		Tumour	1	657	LO	6.67359	LO	Tumour_Margin	149	19.2686	Tumour	1	15163	HI	160.936	HI	2532	HI	26.8739	HI	Benign/Stroma	20182	601	125.063	3.72424		Tumour
154	20	1	44.4	1	4	5	9	pt3a	3	4.8		2009-06-22	50-60		1R	Right mid posterior	PZ	4	5	9	1	5		Tumour	1	9030	HI	124.289	HI	Tumour_Margin	1212	174.128	Tumour	1	26387	HI	184.726	HI	543	HI	3.80134	LO	Benign/Stroma	0	0	0	0		Tumour
155	4.86667	1	47.8667	0	4	4	8	pT3a	3	16.8		2009-07-07	60-70		1K	Right posterior	PZ	4	4	8	1	4		Tumour	1	1222	LO	5.21629	LO	Tumour_Margin	1	6.77966	Tumour	1	31637	HI	146.674	LO	740	HI	3.43075	LO	Benign/Stroma	17762	263	113.981	1.6877		Tumour
156	25	0	25	0	3	4	7	pt3b	3	5.6		2009-07-13	50-60		1J	mid	PZ	4	3	7	1	3		Tumour	1	5739	HI	52.5156	LO	Tumour_Margin	0	0	Tumour	1	17430	HI	163.711	HI	265	LO	2.48901	LO	Benign/Stroma	26070	146	128.034	0.717032		Tumour
157	6	1	6	0	4	3	7	pt2c	2	9.2		2009-08-05	50-60		1L	left mid posterior	PZ	4	3	7	1	3		Tumour	1	977	LO	36.4031	LO	Tumour_Margin	0	0	Tumour	1	4254	LO	146.444	LO	82	LO	2.82285	LO	Benign/Stroma	26057	324	117.055	1.45549		Tumour
158	4.43035	1	4.43035	0	4	3	7	pT3b	3	14.8		2009-11-04	60-70		1R	Left mid post	PZ	4	3	7	1	3		Tumour	1	793	LO	58.6708	LO	Tumour_Margin	81	33.01	Tumour	1	16390	HI	155.082	HI	482	HI	4.56067	LO	Benign/Stroma	27005	693	133.75	3.43227		Tumour
159	9	1	9	0	4	5	9	pT3b	3	26		2009-11-10	60-70		1V	Left mid posterior	PZ	4	5	9	1	5		Tumour	1	22538	HI	143.872	HI	Tumour_Margin	0	0	Tumour																Tumour
160	3.07757	1	3.07757	0	4	3	7	pt3b	3	8.9		2009-11-18	60-70		1Q	Left mid post	PZ	4	3	7	1	3		Tumour	1	9091	HI	33.2671	LO	Tumour_Margin	0	0	Tumour	1	40415	HI	168.236	HI	1618	HI	6.73526	HI	Benign/Stroma	20103	423	136.282	2.8676		Tumour
161	9.6	1	37.1333	1	4	5	9	pt3a	3	3.28		2009-12-01	60-70		1O	Left mid post	PZ	4	5	9	1	5		Tumour	1	3793	LO	30.9064	LO	Tumour_Margin	0	0	Tumour	1	7779	LO	105.684	LO	90	LO	1.22273	LO	Benign/Stroma	28721	278	98.7433	0.955769		Tumour
162	30.6066	1	62.9	1	4	3	7	pT3a	3	11.4		2009-12-02	60-70		1H	Right posterior	PZ	4	3	7	1	3		Tumour	1	27150	HI	58.8021	LO	Tumour_Margin	813	50.9584	Tumour	1	25182	HI	137.336	LO	996	HI	5.43193	HI	Benign/Stroma	45785	2796	155.701	9.50833		Tumour
163	8	1	8	0	5	4	9	pt3a	3	1.7		2010-02-01	70-80		1EE	Left upper mid	PZ	5	4	9	1	5		Tumour	1	4016	LO	33.8636	LO	Tumour_Margin	384	38.0541	Tumour	1	26294	HI	151.286	LO	366	LO	2.10583	LO	10H-00902 1EE PD-L1_CD8	13251	441	116.165	3.86604		Tumour
164	51	1	36.4333	1	4	4	8	pt2a	2	6.6		2010-03-16	60-70		1P	Left posterior	PZ	4	4	8	1	4		Tumour	1	12520	HI	78.1979	LO	Tumour_Margin	1930	226.552	Tumour	1	21673	HI	148.434	LO	392	LO	2.68473	LO	Benign/Stroma	30390	658	141.743	3.06901		Tumour
165	38.3	1	38.3	0	5	4	9	pt3b	3	35		2010-04-14	70-80		1T	Left posterior	PZ	5	4	9	1	5		Tumour	1	8310	HI	42.9189	LO	Tumour_Margin	919	55.6504	Tumour	1	17523	HI	125.029	LO	405	LO	2.88972	LO	Benign/Stroma	24968	511	124.909	511		Tumour
166	3.07757	1	33.9667	1	5	4	9	pt3b	3	9.8		2010-08-16	70-80		1U	Left mid	PZ	4	5	9	1	5		Tumour	1	4447	LO	19.4654	LO	Tumour_Margin	0	0	Tumour	1	32423	HI	162.033	HI	1004	HI	5.01747	LO	Benign/Stroma	4336	76	115.389	2.0225		Tumour
167	8.99549	1	8.99549	0	4	5	9	pT3a	3	15.86		2010-08-18	60-70		1L	Right posterior	PZ	4	5	9	1	5		Tumour	1	10686	HI	58.9415	LO	Tumour_Margin	0	0	Tumour	1	18669	HI	130.104	LO	7072	HI	49.2848	HI	Benign/Stroma	14233	327	141.433	3.24939		Tumour
168	30.5051	1	30.5051	1	4	5	9	pt3b	3	39.9		2010-10-20	50-60		1V	Left posterior	PZ	4	5	9	1	5		Tumour	1	22983	HI	133.919	HI	Tumour_Margin	3	12.2399	Tumour	1	19442	HI	142.069	LO	1386	HI	10.128	HI	Benign/Stroma	12291	681	147.359	8.16463		Tumour
169	7.84611	1	8.23333	1	4	4	8	pt3a	3	81		2010-12-06	60-70		1EE	Left mid post	PZ	4	5	9	1	5		Tumour	1	15189	HI	57.8602	LO	Tumour_Margin	0	0	Tumour	1	13765	HI	170.404	HI	455	HI	5.63269	HI	Benign/Stroma	44338	759	163.386	2.79693		Tumour
170	7	0	7	0	4	3	7	pt2c	2	30.7		2011-05-25	70-80		1R	Right posterior	PZ	4	3	7	1	3		Tumour	1	2073	LO	76.8546	LO	Tumour_Margin	257	49.2677	Tumour	1	5051	LO	179.578	HI	80	LO	2.84424	LO	Benign/Stroma	25163	305	150.478	1.82393		Tumour
171	4.03333	1	69.4	1	3	4	7	pT3a	3	12.5		2011-05-28	60-70		1FF	Left posterior	PZ	3	4	7	0	2		Tumour	1	2966	LO	57.1173	LO	Tumour_Margin	426	64.8886	Tumour	1	6010	LO	127.442	LO	78	LO	1.65399	LO	Benign/Stroma	36940	265	139.591	1.00139		Tumour
172	3.26667	1	92.3667	0	4	5	9	pT3b	3	13.7		2011-08-30	60-70		1O	Right posterior	PZ	4	5	9	1	5		Tumour	1	1586	LO	8.05709	LO	Tumour_Margin	125	12.0075	Tumour	1	37660	HI	205.055	HI	285	LO	1.5518	LO	Benign/Stroma	21867	379	140.599	2.43687		Tumour
173	3	1	8.8	1	4	5	9	pt3b	3	21.5		2011-10-12	60-70		1AA	Left posterior	PZ	4	5	9	1	5		Tumour	1	30622	HI	83.0332	LO	Tumour_Margin	24	333.797	Tumour	1	44400	HI	139.973	LO	9850	HI	31.0527	HI	Benign/Stroma	16798	369	141.686	3.1124		Tumour
174	2.90847	1	35.8	1	4	5	9	pt3a	3	13.4		2011-11-21	50-60		1P	Right posterior	PZ	4	5	9	1	5		Tumour	1	11310	HI	100.296	LO	Tumour_Margin	1608	120.989	Tumour	1	22940	HI	160.986	HI	965	HI	6.77208	HI	Benign/Stroma	16129	413	156.178	3.9991		Tumour
175	70.5	1	85.4667	0	4	5	9	pT3b	3	23.5		2008-04-30	60-70		1F	Right posterior	PZ	4	5	9	1	5		Tumour	1	894	LO	7.02234	LO	Tumour_Margin	195	11.4365	Tumour	1	19075	HI	148.802	LO	1539	HI	12.0056	HI	Benign/Stroma	20629	209	143.764	1.45652		Tumour
[truncated: 47 more columns]
